# Supplementary material for: Molecular mechanisms associated with effects of hydrogen molecule in liver diseases: the review of current evidence
Source: Eur J Med Res. 2025 Nov 5;30:1074. doi: 10.1186/s40001-025-03347-z (PMC12590665; doi:10.1186/s40001-025-03347-z)
Supplement: Supplementary file 1 — Additional file1 (XLSX 31 kb) [file 40001_2025_3347_MOESM1_ESM.xlsx]

## Sheet: Sheet1
Table S1 Effect of hydrogen molecule on liver diseases: evidence from animal studies
									Major finding
Disease	Study model	Animal/cells	Intervention	Route	Liver enzyme	Serum glucose/lipid	Hepatic histopathology	Oxidative stress indexs	Inflammation indexs	Liver lipid accumulation	Metabolic regulatory factors	Cytoprotection	Other regulatory signals	References
	Health Liver	Wistar/ST rats	HRW	Oral and inhalation	-	-	-	-	-	-	-	-	Activation of p-p38, p-ERK and NF-κB↓	[1] Sobue et al
	Health Liver	Wistar rats	Hydrogen-rich water (HRW)	Oral	No difference on ALT level.	Plasma Glucose↓, no difference on TC and TG levels.	-	No differences in hepatic GSH or GSSG levels, the GSH/GSSG ratio and GSH-Px activity.	-	-	-	p-glycoprotein↑, Mrp2↑	-	[2] Yao et al.
	Health Liver	Sprague-Dawley(SD) rats	HRW/ Hydrogen gas	Oral/Inhalation	AST↓, TBA↓. No difference on ALT.	No difference on fasting blood glucose and TG levels. TC↓, LDL-C↓	-	No difference on SOD, CAT and MDA levels. Level of NADP↓, NADPH production pathways↑	-	Hepatic sterol lipids levels↓	Lipolytic stimulator epinephrine↓, hormone sensitive lipase (HSL)↓	-	Serum myocardial enzymes spectrumcahnged, genes enriched in the amino acid catabolic process↑	[3] Ma et al.
Hepatic steatosis
	Fatty liver in db/db mice and high fat-diet-induced fatty liver	SD rats, C57BL/6 mice and db/db mice	HRW	Oral	-	Plasma glucose and insulin↓, TG↓, ketone bodies↑, no difference on plasma FFA, TC,HDL-C, LDL-C and adiponectin levels.	-	MDA↓	-	Neutral lipid accumulation↓	No difference on G6PC expression, FGF21↑	-	Oxygen consumption and carbon dioxide production↑	[4] Kamimura et al.
	Hepatocyte lipid accumulation induced by free fatty acids (FFAs)	HepG2 cells	Hydrogen gas	Hydrogen-rich medium	-	-	No significant differences in cell viability	-	-	Lipid content↓, palmitate uptake↓	CD36↓	-	p-JNK↓	[5] Lio et al.
	Ethanol (EtOH)-induced early fatty liver	C57BL/6J mice	HRW	Oral gavage	AST↓, ALT↓	TC↓, TG↓	Liver enlargement↓	MDA↓, SOD↑, CAT↑, GSH↑, GSH-Px↑	IL-6↓, TNFα↓, IL-10↑, IL-22↑	Tissue TC and TG↓	-	-	Acyl ghrelin expression↑	[6] Li et al.
	High-fat-diet (HFD) induced liver steatosis	C57BL/6J mice	L-arabinose	Vehicle gavage	ALT/AST↓	Fasting blood glucose and insulin↓,HOMAIR-score↓, TC↓, LDL-C↓, FFA↓, Leptin↓	Accumulation of lipid droplet↓	-	TNF-α↓, CRP↓, no difference on IL6	Tissue TG↓	ACDAM↓, CPT3A↓, PPARα↑, ELOVL1↓, SREBP1↑	-	Activities of ETC Complex Ⅱ and Complex V↓, Gut microbiota profile changed	[7] Zhao et al.
	HFD induced liver steatosis	SD rats	Hydrogen gas	Inhalation	-	No difference on plasma TC, TG and FFA levels. POPNC↓	-	MDA↓, 4-HNE↓	-	Tissue FFA↓, OxPLs(PGPC, PONPC, PAzPC)↓	Lp-PLA2 activity↓, PON-1↑, LCAT↑	-	-	[8] Liu et al.
	Hepatocyte lipid accumulation induced by FFAs	HepG2 cells	HRW	Hydrogen-rich medium	-	-	No difference on cell viability and growth rate	MDA↓, ROS↓	IL-6↓, IL-1β↓, TNFα↓	Lipid content↓, lipid droplet↓	NO difference on CD36 expression	LC3-II ↑, P62↓	NRF2↑, HO-1↑, SOD1↑, Catalase↑, α-SMA↓, Mitochondrial dysfunction↑	[9] Tsou et al.
Non-alcoholic steatohepatitis (NASH)/Nonalcoholic fatty liver disease (NAFLD)
	Concanavalin A-induced hepatitis	C57BL/6J mice	HRW	Oral	AST↓, ALT↓	-	-	-	TNF-α↓, IFN-γ↓	-	-	-	-	[10] Kajiya et al.
	NAFLD produced by methionine-choline-deficient (MCD) diet	C57BL/6J mice	HRW	Oral	ALT↓	-	Necroinflammation↓, hepatocyte ballooning↓, pericellular fibrosis↓, NAS score↓,	8-OHdG-positive cells↓, ROM value↓, OXY-adsorbent test value↑	IL-6↓, TNFα↓	No difference on tissue TC and TG levels.	AOX↓, FAT↓, PPARα↓	TUNEL-positive cells↓	-	[11] Kawai et al.
	High fat diet-induced hepatic steatosis	SD rats	Coral calcium hydride/hydrogen-rich water	Oral	-	Plasma glucose and insulin↓, AUC for OGTT↓, TC↓, HDL-C↓, TG↓	Hepatic steatosis↓, mitochondrial morphological damages↓	SOD↑, GSH/GSSG ratio↑	-	Tissue TC and FFA↓	phospho-ACC/ACC ratio↓, SREBP-1c↓, FAS↓, p-IRS(Tyr895)/IRS ratio↑, Glut4↑, G6Pase↓, p-Akt(Ser473)/Akt ratio↓	Bcl2↑, Bax↓	RCR abnormality and proton leak reversed, complex II and IV activities↑, NRF2↑, HO-1↑, NQO-1↑, MnSOD↑	[12] Hou et al.
	NAFLD induced by hyperglycemia and hyperlipidemia	SD rats	Hydrogen‑rich saline (HRS)	IP	No difference on ALT and TBIL levels.	Plasma glucose and insulin↓, HOMA-IR↓, TC↓, TG↓	Liver histopathological injury↓	3-NT- and 8-OHdG-positive cells↓	IL-1β↓, TNF-α↓, CASP-3 activity↓	-	-	TUNEL-positive cells↓	PPARα↑, PPARγ↑	[13] Zhai et al.
	NAFLD-induced by HFD	C57BL/6J mice	High-content hydrogen water (HHW)	Oral	AST↓, ALT↓	TC↓, TG↓	-	-	-	-	-	-	miR-136↓, MEG3↑, NRF2↑	[14] Wang et al.
		Alpha mouse liver 12 (AML12) cells	Natural H2 water (NHW) and HHW	Hydrogen-rich medium	-	-	Cell viability↑	-	-	Cell TG↓	-	-	miR-136↓, MEG3↑, NRF2↑
	NAFLD-induced by HFD	C57BL/6J mice	HRW	Oral	-	-	Hepatocyte steatosis↓, fat inclusions↓	No effct on SOD and CAT levels.	IL-6↓, TNFα↓	Tissue fat content↓	ACOX↑, CD36↓, Adipo↑	-	No difference in CPT1, SREBF1C, FAS and ACC1 mRNA levels.	[15] Jackson et al.
	NAFLD model produced by MCD diet	C57BL/6J mice	Hydrogen gas	IP	AST↓, ALT↓	TC↓	Liver histopathological injury↓	MDA↓	-	Fatty degree grading↓	-	-	p-JNK/JNK↓	[16] Zhou et al.
	High fat and fructose diet (HFFD)-induced NAFLD	SD rats	Hydrogen gas	Inhalation	AST↓, ALT↓, LDH↓	Plasma glucose↓, AUC for OGTT↓, TG↓, no difference on TC level.	Liver histopathological injury↓, lipid droplets↓	-	-	Tissue TC and TG↓	SREBP-1c↓	-	-	[17] Liu et al.
	The choline-supplemented, l-amino acid-defined (CSAA) or the choline-deficient, l-amino acid-defined (CDAA) diet-induced NASH	C57BL/6NCrSlc mice	HRW	Oral	AST↓, ALT↓	-	Fibrosis↓, necrotic areas↓	4-HNE-positive cells↓	TNFα↓, F4/80-positive cells↓	Hepatic steatosis↓	SREBP1↑, CPT1α↑, PPARγ↓, LCAD↓,ACC↓, FASN↓, SCAD1↓, p-AMPK↑	-	HO-1↑, IL-10↑, pSTAT3↓, SIRT1↑, PGC-1α↑, p38-MAPK↓, TGFβ↓, SMAD3↓, Collagen-1↓, CD11c↓, CD36↓	[18] Li et al.
		Palmitate-treated primary hepatocytes	Hydrogen gas	Hydrogen-rich medium	-	-	-	-	-	-	CPT1α↑, LXRα↑, SREBP1↓, ACC↓, PPARγ↓	-	SIRT1↑, pAMPK↑, HO-1↑, p38-MAPK↑
		RAW264 cells/	Hydrogen gas	Hydrogen-rich medium	-	-	-	-	TNF-α↓, TGF-β↓, iNOS↓, CD14↓	-	-	-	HO-1↑, IL-10↑, pSTAT3↓
	NAFLD-induced by HFD	SD rats	Hydrogen gas	Inhalation	AST↓, ALT↓	AUC for OGTT↓	Liver fibrosis↓, intestinal injuries↓	-	IL-6↓, IL-1β↓, TNFα↓, IL-18↓,TLR4↓	Lipid accumulation in hepatocytes↓,Tissue TC and TG↓	-	pNF-κB↓, ZO-1 and occluding↑	Gut microbiota profile changed	[19] Xue et al.
	NASH induced by choline deficient high carbohydrate fat-free (CDHCFF) diet	F344/NSlc rats	Coral calcium carried hydrogen (G2-SUISO)	Oral	AST↓, ALT↓	TC↓, TG↓	Hepatocyte ballooning and steatosis↓, LDs↓, infiltration of neutrophils↓	-	IL-1β↓, TNF-α↓, iNOS↓,CCR2↓, CD3-positive cells↓	-	OB-R↓, SREBP-1c↓, ACC↓, FAS↓, SREBP-2↓, HMGCR↓	Bax↓, Caspase-3↓, Caspase-9↓	NF-κB↓	[20] Ma et al.
	NASH induced by high-fat and high-cholesterol diet	C57BL/6J mice	Pd nanoparticles+hydrogen gas	Inhalation	AST↓, ALT↓	Plasma glucose and insulin levels↓,GTT AUC↓, TC↓, TG↓, HDL-C↓, NEFA↓	Steatosis↓, lobular inflammation↓, ballooning↓	ROS↓, MDA↓, ·OH↓	IL-6↓, IL-1β↓, TNFα↓	Tissue TC and TG↓	-	-	α-SMA↓,CD31↓, Nr4a1↑, Cox4i2↓,Ccl21a ↓, Itgbl1↓, metabolic and anti-inflammatory immune transcriptional profile changed	[21] Tao et al.
	NAFLD induced by choline-deficient, L-amino acid-defined, high-fat(CDAHFD diet		MSN-Glu nanomedicine	Intravenous injection(i.v.)	-	-	Hepatic fibrosis↓	ROS↓, MDA↓, GSH↓	IL-1β↓, TNFα↓	Hepatic lipid/TC/TG contents and the number of round fat vacuoles↓	-	Ferroptosis realted ruptures of mitochondrial membrane and endoplasmic reticulum↓	Hepatic free heme content↓	[22] Zhao et al.
	-	Alpha mouse liver 12 (AML12) cells	Hydrogen gas/MSN-Glu	Hydrogen incubator	AST↓, ALT↓	-	Cell viability↑	ROS↓, ·OH↓	-	-	-	-	-
	Metabolic dysfunction-associated fatty liver disease	C57BL/6N and db/db mice	H2 nanocapsule (AB@hMSN@PEG)	Oral	AST↓, ALT↓	Fasting blood glucose and insulin↓, AUC for IPGTT↓, TC↓, TG↓	-	-	-	Hepatic TC and TG↓	-	-	Gut microbiota reprogrammed, fatty acid metabolism transcriptional profile changed	[23] Jin et al.
	Orthotopic liver tumor model established with MC38-luc cell	Balb/c mice	Au-TiO2@ZnS	Intravenous injection(i.v.)	No difference on AST, ALT and TBIL levels.	-	-	-	Neutrophil aggregation↓	-	-	-	Metastatic tumor cells↓	[24] Wu et al.
Liver ischemia/reperfusion injury
	Subacute hepatic ischemia-reperfusion injury	SD rats	20% High amylose cornstarch (Hi-maize 1043)	Oral	AST↓, ALT↓	-	No difference on 8-OHdG corrected with creatinine	MPO↑, no difference on SOD activity, glutathione and MDA concentration.	-	-	-	-	-	[25] Tanabe et al.
	Hepatic ischaemia–reperfusion injury	SD rats	Pectin and high-amylose maize starch	Oral	AST↓, ALT↓	-	Liver histopathological injury↓	GSH↑, GSH/GSSG↑	-	-	-	-	-	[26] Nishimura et al.
	Liver reperfusion injury with use of total vascular exclusion and active venous bypass	Cross-bred Large-Yorkshire, Landrace, and Dulroc pigs	Hydrogen saturated with lactate Ringer's solution	PV injection	AST↓, LDH↓	-	-	-	-	-	-	-	-	[27] Matsuno et al.
	60 minutes 70% partial liver ischemia reperfusion injury	SD rats	HRS	IP	ALT↓	-	Liver histopathological injury↓	MDA↓, HNE and 8-OHdG-positive cells↓	IL-6↓, TNFα↓	-	-	Cell necrosis↓	HMGB1↓	[28] Liu et al.
	Liver ischemia/reperfusion injury	SD rats	Hydrogen gas	Inhalation	AST↓, ALT↓	-	Liver histopathological and ultrastructural injury↓	-	IL-6↓, IL-1β↓, TNF-α↓, Egr1↓	-	-	Bcl-2↑	NF-κB↓, A20↑, HO-1↑,	[29] Zhang et al.
	Hepatic I/R injury after cold preservation	SD rats	Oxygenated buffer with hydrogen	Cold‐flushed	AST↓, ALT↓,LDH↓	-	Liver histopathological injury↓	GSH/GSSG↓, 8-OHdG-positive cells↓	-	-	-	TUNEL-positive cells↓	ET-1-positive cells↓, OCR↑, bile production↓	[30] Shimada et al.
	Hepatic ischemia-reperfusion combined with partial hepatectomy.	Bama miniature pigs	HRS	PV injection	-	-	Liver histopathological and ultrastructural injury↓	-	-	-	-	-	GRP78↓, p-eIF2α↓, XBP1s↓,pro-ATF6↑, ATF4↓, CHOP↓, p-JNK↓	[31] Li et al.
	Hepatic ischemia reperfusion upon laparoscopic hepatectomy	Bama miniature pigs	HRS	PV injection	AST↓, ALT↓,TBIL↓	-	Ultrastructural damage degree of liver cells↓	-	-	-	-	TUNEL-positive cells↓, Bax↓, Bcl-2↑, P53↓,Caspase-3↓, Caspase-9↓	-	[32] Zhang et al.
	Hepatic injury induced by ischemia-reperfusion and laparoscopic hepatectomy	Bama miniature pigs	HRS	PV injection	AST↓, ALT↓,TBIL↓, LDH↓	-	Hepatic histopathological injury and inflammatory cell infiltration↓	MDA↓, CAT↑, GSH-Px↓, MPO↓	IL-6↓, IL-1β↓, TNF-α↓, CRP↓, IL-10↑	-	-	HGF↑, cyclin-D1↑, TGF-β↓, PCNA and Ki-67-positive cells↑	VEGF↑, ANG-1↑, ANG-2↑, HA↓	[33] Ge et al.
	Liver grafts against ischemia/reperfusion injury	Wistar rats	Hydrogen flush after cold storage (HyFACS)	Cold‐flushed via PV,HA,or both(PV + HA)	AST↓, ALT↓, LDH↓	-	Mitochondrial integrity and ATP restoration↑	TBARS↓, 8-OHdG↓,Total GSH↓, GSH/GSSG ratio↑	HMGB1↓	-	-	-	Tissue ATP concentration↑, intra‐mitochondrial enzyme↓, GLDH release↓	[34] Tamaki et al
	Laparoscopic hepatic ischemia reperfusion combined with hepatectomy injury	Bama miniature pigs	HRS	PV injection	AST↓,TBIL↓, ALP activities↓	-	Necrosis of hepatocytes↓, infiltration of inflammatory cells↓	MDA↓ , SOD↑, GSH-Px↑	IL-6↓, IL-1β↓, TNFα↓, IL-10↑	-	-	Cyclin D1↑, PCNA-positive cells↑	HGF↑, TGF-β1↓	[35] Zhang et al.
	Livers retrieved from donation after circulatory death	Wistar rats	Hydrogen gas	Hypothermic Machine Perfusion	ALT↓, LDH↓	-	Liver histopathological and ultrastructural injury↓	-	-	-	-	TUNEL-positive cells↓	Bile production↓	[36] Fukai et al.
Other liver damage or dysfunction
	Carbon tetrachloride-induced liver damage	ICR mice	Electrolyzed reduced water	Oral	AST↓, ALT↓	TC↓, TG↓	Liver histopathological injury↓	SOD↑, GSH-Px↑	-	-	-	-	-	[37] Tsai et al.
	Liver injury with obstructive jaundice	SD rats	HRS	IP	AST↓, ALT↓	-	Liver histopathological injury↓, accumulation of neutrophils↓	MDA↓, SOD↑, CAT↑, MPO↓	IL-6↓, IL-1β↓, TNFα↓, HMGB1↓	-	-	-	Plasma ecdotoxin concentration↓, ERK1/2↑	[38] Liu et al.
	GalN/LPS, CCL4, and DEN-induced liver injury	C57BL/6J mice	HRS	IP	AST↓, ALT↓	-	Liver histopathological injury↓, accumulation of macrophages↓	GSH↑, DHE-positive cells↓	IL-6↓, TNF-α↓	-	-	TUNEL-positive cells↓, Caspase-3↓, cleavage of PARP↓, Edu-positive cells↑	p-JNK1/2↓, collagen-α1↓, Acta2/α-SMA↓,Col1a1↓	[39] Sun et al.
	Liver injury in massive hepatectomy	Bama miniature pigs	Hydrogen gas	Inhalation	AST↓, ALT↓	-	Liver histopathological injury and apoptosis↓	MDA↓	IL-6↓, TNF-α↓	-	-	TUNEL-positive cells↓	CD31-positive cells↓, HA↓	[40] Xiang et al.
	Liver of severely scalded with delayed resuscitation	SD rats	HRS	IP	AST↓, ALT↓	-	Hepatocyte congestion↓, inflammatory cell infiltration ↓	MDA↓, 8-OHdG↓	IL-6↓, IL-1β↓, TNFα↓	-	-	-	-	[41] Liu et al.
	Liver failure after major hepatectomy	SD rats	HRS	IP	AST↓, ALT↓, TBIL↓, DBIL↓	-	liver histopathological injury↓	MDA↓, SOD↑	IL-6↓, TNFα↓	-	-	TUNEL-positive cells↓	HA↓, NF-κB p65↓, HMGB1↓	[42] Tan et al.
	Bile duct ligation (BDL)-cirrhotic	SD rats	HRS	Oral gavage	-	-	-	MDA↓, CAT↓, SOD↑,GSH↑, GSH-Px↑, TBARS↓	IL-6↓, IL-1β↓, TNFα↓, VEGF↓, iNOS↓	-	-	-	VEGF↓, p-VEGFR2↓, angiopoietin-1↓ , CD31↓	[43] Lee et al.
	Hypoxia/reoxygenation injury of intrahepatic cholangiocytes	Cholangiocytes cells	Hydrogen-rich medium	-	-	-	Survival rate↑	MDA↓, SOD↑, ROS↓	-	-	-	Caspase 3↓, Bcl2/Bax↓	NRF2↑, HO-1↑, MnSOD↑, Nqo1↑, GSTA2↑, Prdx1↑	[44] Yu et al.
		SD rats	HRS	Intragastric administration(IG)	-	-	Liver histological injury↓	MDA↓, SOD↑	-	-	-	Caspase 3↓, cholangiocyte apoptosis levels↓	NRF2↑
	Acetaminophen (APAP)-induced liver injury	C57BL/6J mice	HRW	IP	AST↓, ALT↓, Bilirubin↓, ALP↓, LDH↓	-	Liver histopathological and subcellular structure injury↓	MDA↓, SOD↑, MPO↓, GSH↑, GSH-Px↑,4-HNE↓	IL-1β↓, TNFα↓	-	-	BrdU↑, Ki67↑, PCNA↑,cyclin D1↑	Cx32↓, pJNK↓, CYP2E1↓	[45] Zhang et al.
	70% partial hepatectomy	SD rats	Lactulose/HRS	Administered intragastrically/peritoneal injection	AST↓, ALT↓	-	Liver regeneration↑	MDA↓, SOD↑	IL-6↓, TNF-α↓	-	-	PCNA↑, cyclinD1↑	TGF-β1↓, HO-1↑, SOD2↑	[46] Yu et al.
	Liver injury with obstructive jaundice	C57BL/6J mice	HRS	IP	-	-	-	MDA↓, SOD↑, CAT↑, GSH↓, GSSG↓, Gpx↑	-	-	-	TUNEL-positive cells↓, apoptosis rate↓, Caspase 3, 8 and 9 activities↓, Bcl2↑, Bax↓	Mitochondrial swelling↓, mitochondrial cytochrome C release↓, ATP↑, respiration control ratio (RCR)↑	[47] Liu et al.
	Lipopolysaccharide (LPS)-induced endotoxin shock-induced liver injury	C57BL/6J mice	HRW	Oral	AST↓, ALT↓, LDH↓	-	Liver histopathological injury↓	4-HNE and 8-OHdG-positive cells↓	No difference on IL-6 and TNFα levels	-	-	TUNEL-positive cells↓	HO-1↑, ET-1↓	[48] Iketani et al.
	Liver injury in chronic intermittent hypoxia	SD rats	Hydrogen gas	Inhalation	AST↓, ALT↓	TC↓, TG↓, LDL-C↓	Liver histopathological and ultrastructural injury↓	SOD↑, 8-OHdG↓	IL-6↓	-		-	-	[49] Yang et al.
	Liver injury during CO2 pneumoperitoneum	Wistar rats	Hydrogen gas	Hypodermic injection	AST↓, ALT↓	-	Liver histopathological injury↓	MDA↓, SOD↑, GSH↑	TNF-α↓, ICAM-1↓, IL-10↑	-	-	Bax/Bcl-2↓, Caspase-3↓	NRF2↑, HO-1↑, NQO1↑	[50] Chen et al.
	Hemorrhagic shock and resuscitation-induced liver injury	SD rats	Hyperoxygenated hydrogen-rich solution (HHOS)	IP	AST↓, ALT↓	-	Liver histopathological and ultrastructural injury↓	MDA↓	IL-6↓, TNFα↓	-	-	Caspase-3 and TUNEL-positive cells↓	-	[51] Dang et al.
	Acute obstructive cholangitis (AOC)-indeuced liver disfunction	Wistar rats	HRS	IP	AST↓, ALT↓, TBIL↓	-	-	MDA↓, SOD↑	IL-6↓, IL-1β↓, TNFα↓	-	-	-	Occludin↑, Cx26↑, Cx32↑, ZO1↑, Cx43↑, MMP2↓, MMP9↓	[52] Zhu et al.
	Sepsis-induced liver injury	C57BL/6J mice	Hydrogen gas	Inhalation	AST↓, ALT↓	-	Liver histopathological injury↓	-	-	-	-	LC3B-II↑, P62↑, Tim23↓, Caspase-1↓	FUNDC1↓, p-18-FUNDC1↓, RCR↑	[53] Yan et al.
	Hepatotoxicity induced by sub-chronic exposure to chlorpyrifos	Wistar rats	HRW	Oral	ALT↓, ALP↓	-	Liver histopathological and ultrastructural injury↓	MDA↓, SOD↑	-	-	-	-	SOD1↓, SOD2↓	[54] Xun et al.
	Acute alcohol-induced liver injury	C57BL/6J mice	Hydrogen gas	IP	AST↓, ALT↓	TC↓, no difference on TG level.	-	-	-	-	-	-	p-JUK↓	[55] Zhang et al.
References：
1	Sobue S, Yamai K, Ito M, et al. Simultaneous oral and inhalational intake of molecular hydrogen additively suppresses signaling pathways in rodents. Mol Cell Biochem. 2015 May;403(1-2):231-41.
2	Yao HT, Yang YH, Li ML. Intake of Molecular Hydrogen in Drinking Water Increases Membrane Transporters, p-Glycoprotein, and Multidrug Resistance-Associated Protein 2 without Affecting Xenobiotic-Metabolizing Enzymes in Rat Liver. Molecules. 2019 Jul 19;24(14).
3	Adzavon YM, Xie F, Yi Y, et al. Long-term and daily use of molecular hydrogen induces reprogramming of liver metabolism in rats by modulating NADP/NADPH redox pathways. Sci Rep. 2022 Mar 10;12(1):3904.
4	Xun ZM, Zhao QH, Zhang Y, et al. Effects of long-term hydrogen intervention on the physiological function of rats. Sci Rep. 2020 Oct 28;10(1):18509.
5	Kamimura N, Nishimaki K, Ohsawa I, et al. Molecular hydrogen improves obesity and diabetes by inducing hepatic FGF21 and stimulating energy metabolism in db/db mice. Obesity (Silver Spring). 2011 Jul;19(7):1396-403.
6	Iio A, Ito M, Itoh T, et al. Molecular hydrogen attenuates fatty acid uptake and lipid accumulation through downregulating CD36 expression in HepG2 cells. Med Gas Res. 2013 Mar 1;3(1):6.
7	Lin CP, Chuang WC, Lu FJ, et al. Anti-oxidant and anti-inflammatory effects of hydrogen-rich water alleviate ethanol-induced fatty liver in mice. World J Gastroenterol. 2017 Jul 21;23(27):4920-4934.
8	Liu B, Zhao M, Xue J, et al. Hydrogen influences HDL-associated enzymes and reduces oxidized phospholipids levels in rats fed with a high-fat diet. Life Sci. 2021 Feb 15;267:118945.
9	Tsou SH, Lin SC, Chen WJ, et al. Hydrogen-Rich Water (HRW) Reduces Fatty Acid-Induced Lipid Accumulation and Oxidative Stress Damage through Activating AMP-Activated Protein Kinase in HepG2 Cells. Biomedicines. 2024 Jun 28;12(7).
10	Kajiya M, Sato K, Silva MJ, et al. Hydrogen from intestinal bacteria is protective for Concanavalin A-induced hepatitis. Biochem Biophys Res Commun. 2009 Aug 21;386(2):316-21.
11	Kawai D, Takaki A, Nakatsuka A, et al. Hydrogen-rich water prevents progression of nonalcoholic steatohepatitis and accompanying hepatocarcinogenesis in mice. Hepatology. 2012 Sep;56(3):912-21.
12	Hou C, Wang Y, Zhu E, et al. Coral calcium hydride prevents hepatic steatosis in high fat diet-induced obese rats: A potent mitochondrial nutrient and phase II enzyme inducer. Biochem Pharmacol. 2016 Mar 1;103:85-97.
13	Zhai X, Chen X, Lu J, et al. Hydrogen-rich saline improves non‑alcoholic fatty liver disease by alleviating oxidative stress and activating hepatic PPARα and PPARγ. Mol Med Rep. 2017 Mar;15(3):1305-1312.
14	Wang X, Wang J. High-content hydrogen water-induced downregulation of miR-136 alleviates non-alcoholic fatty liver disease by regulating Nrf2 via targeting MEG3. Biol Chem. 2018 Mar 28;399(4):397-406.
15	Jackson K, Dressler N, Ben-Shushan RS, et al. Effects of alkaline-electrolyzed and hydrogen-rich water, in a high-fat-diet nonalcoholic fatty liver disease mouse model. World J Gastroenterol. 2018 Dec 7;24(45):5095-5108.
16	Zhou G., Xu K.Q., Chen Z.F., et al. Therapeutic effect and mechanism of intraperitoneal injection of hydrogen in mice with nonalcoholic fatty liver. Journal of Tropical Medicine. 2020;20(01):34-38+147.
17	Liu B, Xue J, Zhang M, et al. Hydrogen inhalation alleviates nonalcoholic fatty liver disease in metabolic syndrome rats. Mol Med Rep. 2020 Oct;22(4):2860-2868.
18	Li SW, Takahara T, Que W, et al. Hydrogen-rich water protects against liver injury in nonalcoholic steatohepatitis through HO-1 enhancement via IL-10 and Sirt 1 signaling. Am J Physiol Gastrointest Liver Physiol. 2021 Apr 1;320(4):G450-g463.
19	Xue J, Zhao M, Liu Y, et al. Hydrogen inhalation ameliorates hepatic inflammation and modulates gut microbiota in rats with high-fat diet-induced non-alcoholic fatty liver disease. Eur J Pharmacol. 2023 May 15;947:175698.
20	Ma K, Hu X, Nambu K, et al. Coral calcium carried hydrogen ameliorates the severity of non-alcoholic steatohepatitis induced by a choline deficient high carbohydrate fat-free diet in elderly rats. Sci Rep. 2023 Jul 19;13(1):11646.
21	Tao G, Liu F, Jin Z, et al. A strategy of local hydrogen capture and catalytic hydrogenation for enhanced therapy of chronic liver diseases. Theranostics. 2023;13(8):2455-2470.
22	Zhao M, Jin Z, Xia C, et al. Inhibition of free heme-catalyzed Fenton-like reaction prevents non-alcoholic fatty liver disease by hepatocyte-targeted hydrogen delivery. Biomaterials. 2023 Oct;301:122230.
23	Jin Z, Sun Y, Yang T, et al. Nanocapsule-mediated sustained H(2) release in the gut ameliorates metabolic dysfunction-associated fatty liver disease. Biomaterials. 2021 Sep;276:121030.
24	Wu Y, Su L, Yuan M, et al. In Vivo X-ray Triggered Catalysis of H(2) Generation for Cancer Synergistic Gas Radiotherapy. Angew Chem Int Ed Engl. 2021 Jun 1;60(23):12868-12875.
25	Tanabe H, Sasaki Y, Yamamoto T, et al. Suppressive Effect of High Hydrogen Generating High Amylose Cornstarch on Subacute Hepatic Ischemia-reperfusion Injury in Rats. Biosci Microbiota Food Health. 2012;31(4):103-8.
26	Nishimura N, Tanabe H, Sasaki Y, et al. Pectin and high-amylose maize starch increase caecal hydrogen production and relieve hepatic ischaemia-reperfusion injury in rats. Br J Nutr. 2012 Feb;107(4):485-92.
27	Matsuno N, Watanabe R, Kimura M, et al. Beneficial effects of hydrogen gas on porcine liver reperfusion injury with use of total vascular exclusion and active venous bypass. Transplant Proc. 2014 May;46(4):1104-6.
28	Liu Y, Yang L, Tao K, et al. Protective effects of hydrogen enriched saline on liver ischemia reperfusion injury by reducing oxidative stress and HMGB1 release. BMC Gastroenterol. 2014 Jan 12;14:12.
29	Zhang CB, Tang YC, Xu XJ, et al. Hydrogen gas inhalation protects against liver ischemia/reperfusion injury by activating the NF-κB signaling pathway. Exp Ther Med. 2015 Jun;9(6):2114-2120.
30	Shimada S, Wakayama K, Fukai M, et al. Hydrogen Gas Ameliorates Hepatic Reperfusion Injury After Prolonged Cold Preservation in Isolated Perfused Rat Liver. Artif Organs. 2016 Dec;40(12):1128-1136.
31	Li H, Bai G, Ge Y, et al. Hydrogen-rich saline protects against small-scale liver ischemia-reperfusion injury by inhibiting endoplasmic reticulum stress. Life Sci. 2018 Feb 1;194:7-14.
32	Zhang Q, Ge Y, Li H, et al. Effect of hydrogen-rich saline on apoptosis induced by hepatic ischemia reperfusion upon laparoscopic hepatectomy in miniature pigs. Res Vet Sci. 2018 Aug;119:285-291.
33	Ge YS, Zhang QZ, Li H, et al. Hydrogen-rich saline protects against hepatic injury induced by ischemia-reperfusion and laparoscopic hepatectomy in swine. Hepatobiliary Pancreat Dis Int. 2019 Feb;18(1):48-61.
34	Tamaki I, Hata K, Okamura Y, et al. Hydrogen Flush After Cold Storage as a New End-Ischemic Ex Vivo Treatment for Liver Grafts Against Ischemia/Reperfusion Injury. Liver Transpl. 2018 Nov;24(11):1589-1602.
35	Zhang Q, Piao C, Xu J, et al. Comparative study on protective effect of hydrogen rich saline and adipose-derived stem cells on hepatic ischemia-reperfusion and hepatectomy injury in swine. Biomed Pharmacother. 2019 Dec;120:109453.
36	Fukai M, Sakamoto S, Bochimoto H, et al. Hypothermic Machine Perfusion with Hydrogen Gas Reduces Focal Injury in Rat Livers but Fails to Restore Organ Function. Transplant Proc. 2023 May;55(4):1016-1020.
37	Tsai CF, Hsu YW, Chen WK, et al. Hepatoprotective effect of electrolyzed reduced water against carbon tetrachloride-induced liver damage in mice. Food Chem Toxicol. 2009 Aug;47(8):2031-6.
38	Liu Q, Shen WF, Sun HY, et al. Hydrogen-rich saline protects against liver injury in rats with obstructive jaundice. Liver Int. 2010 Aug;30(7):958-68.
39	Sun H, Chen L, Zhou W, et al. The protective role of hydrogen-rich saline in experimental liver injury in mice. J Hepatol. 2011 Mar;54(3):471-80.
40	Xiang L, Tan JW, Huang LJ, et al. Inhalation of hydrogen gas reduces liver injury during major hepatotectomy in swine. World J Gastroenterol. 2012 Oct 7;18(37):5197-204.
41	Liu D, Wang X, Yang Y, et al. [Effects of hydrogen-rich saline on liver of severely scalded rats with delayed resuscitation]. Zhonghua Shao Shang Za Zhi. 2014 Dec;30(6):506-11.
42	Tan YC, Xie F, Zhang HL, et al. Hydrogen-rich saline attenuates postoperative liver failure after major hepatectomy in rats. Clin Res Hepatol Gastroenterol. 2014 Jun;38(3):337-45.
43	Lee PC, Yang YY, Huang CS, et al. Concomitant inhibition of oxidative stress and angiogenesis by chronic hydrogen-rich saline and N-acetylcysteine treatments improves systemic, splanchnic and hepatic hemodynamics of cirrhotic rats. Hepatol Res. 2015 May;45(5):578-88.
44	Yu J, Zhang W, Zhang R, et al. Molecular hydrogen attenuates hypoxia/reoxygenation injury of intrahepatic cholangiocytes by activating Nrf2 expression. Toxicol Lett. 2015 Nov 4;238(3):11-9.
45	Zhang JY, Song SD, Pang Q, et al. Hydrogen-rich water protects against acetaminophen-induced hepatotoxicity in mice. World J Gastroenterol. 2015 Apr 14;21(14):4195-209.
46	Yu J, Zhang W, Zhang R, et al. Lactulose accelerates liver regeneration in rats by inducing hydrogen. J Surg Res. 2015 May 1;195(1):128-35.
47	Liu Q, Li BS, Song YJ, et al. Hydrogen-rich saline protects against mitochondrial dysfunction and apoptosis in mice with obstructive jaundice. Mol Med Rep. 2016 Apr;13(4):3588-96.
48	Iketani M, Ohshiro J, Urushibara T, et al. Preadministration of Hydrogen-Rich Water Protects Against Lipopolysaccharide-Induced Sepsis and Attenuates Liver Injury. Shock. 2017 Jul;48(1):85-93.
49	Yang SC, Chen LL, Fu T, et al. [Improvement of hydrogen on liver oxidative stress injury in chronic intermittent hypoxia rats]. Zhongguo Ying Yong Sheng Li Xue Za Zhi. 2018 Jan 8;34(1):61-64.
50	Chen M, Jiang L, Li Y, et al. Hydrogen protects against liver injury during CO(2) pneumoperitoneum in rats. Oncotarget. 2018 Jan 5;9(2):2631-2645.
51	Dang Y, Liu T, Mei X, et al. Hyperoxygenated hydrogen-rich solution suppresses shock- and resuscitation-induced liver injury. J Surg Res. 2017 Dec;220:363-371.
52	Zhu Z, Yu J, Lin W, et al. Molecular hydrogen accelerates the reversal of acute obstructive cholangitis‑induced liver dysfunction by restoring gap and tight junctions. Mol Med Rep. 2019 Jun;19(6):5177-5184.
53	Yan M, Yu Y, Mao X, et al. Hydrogen gas inhalation attenuates sepsis-induced liver injury in a FUNDC1-dependent manner. Int Immunopharmacol. 2019 Jun;71:61-67.
54	Xun ZM, Xie F, Zhao PX, et al. Protective effects of molecular hydrogen on hepatotoxicity induced by sub-chronic exposure to chlorpyrifos in rats. Ann Agric Environ Med. 2020 Sep 11;27(3):368-373.
55	Zhang Y, Bi M, Chen Z, et al. Hydrogen gas alleviates acute alcohol-induced liver injury by inhibiting JNK activation. Exp Ther Med. 2021 May;21(5):453.
