# Supplementary material for: Molecular mechanisms associated with effects of hydrogen molecule in liver diseases: the review of current evidence
Source: Eur J Med Res. 2025 Nov 5;30:1074. doi: 10.1186/s40001-025-03347-z (PMC12590665; doi:10.1186/s40001-025-03347-z)
Supplement: Supplementary file 2 — Additional file2 (XLSX 13 kb) [file 40001_2025_3347_MOESM2_ESM.xlsx]

## Sheet: Sheet1
Table S2 Effects of hydrogen molecule on liver diseases: evidence from clinical patients
								Major finding
Disease	Intervention	Route	Research design	Liver function indexs	Serum glucose/lipid	Hepatic histopathology	Oxidative stress indexs	Inflammation indexs	Other	References
Patients with NAFLD	HRW	Oral	Randomised controlled pilot trial	AST↓	No difference on lipid profiles and glucose levels.	Liver fat accumulation↓	-	-	-	[1] Korovljev et al.
Patients with NAFLD	66% hydrogen and 33& oxygen	Inhalation	Randomised controlled pilot trial	AST↓, ALT↓	LDL-C↓, no difference on TC, HDL-C and TG levels.	Liver steatosis↓	MDA↓, SOD↑	TNF-α↓, IL-6↓	-	[2] Tao et al.
Patients with NAFLD	HRW	Oral	Randomised controlled pilot trial	Nonsignificant decrease in AST and ALT levels.	Nonsignificant decrease in TG, LDL and TG/HDL levels.	BMI↓	Nonsignificant change in MDA, 8-OHdG and SOD1 levels.	Nonsignificant decrease in NF-κB.	-	[3] Kura et al.
Patients with NAFLD	HRW	Oral	Randomised controlled pilot trial	No difference on AST, ALT, GMT and ALP levels.	HDL-C↑, no difference on TC, TG and glucose level.	Waist circumference↓	α-tocopherol↑, β-carotene↓, thiobarbituric acid reactive substances (TBARS) concentration↓	No difference on TNF-α and NF-κB levels.	Concentration of CoQ10↑, parameters of platelet mitochondrial respiration improved,	[4] Sumbalová et al.
Patients with Chronic Hepatitis B	HRW	Oral	Randomised controlled pilot trial	ALT↓, TBIL↓, ChE↑	-	HBV DNA↓	MDA↓, XOD↓, SOD↑, GST↑	-	-	[5] Xia et al.
Patients receiving radiation therapy for hepatocellular carcinoma	HRW	Oral	Randomised controlled pilot trial	No difference on AST, ALT and γ-GTP levels.	No difference on TC level.	Gastrointestinal (GI) symptoms↓， QOL scores↑	Total hydroperoxide levels↓, BAP↑	-	-	[6] Kang et al.
Colorectal cancer patients treated with mFOLFOX6 chemotherapy	HRW	Oral	Randomised controlled pilot trial	Placebo group: ALT, AST and IBIL↑. Experimental group: no differences	-	Probability and degree of hepatic damage↓	-	-	-	[7] Yang et al.
References：
1. Korovljev D, Stajer V, Ostojic J, et al. Hydrogen-rich water reduces liver fat accumulation and improves liver enzyme profiles in patients with non-alcoholic fatty liver disease: a randomized controlled pilot trial. Clin Res Hepatol Gastroenterol. 2019 Nov;43(6):688-693.
2. Tao G, Zhang G, Chen W, et al. A randomized, placebo-controlled clinical trial of hydrogen/oxygen inhalation for non-alcoholic fatty liver disease. J Cell Mol Med. 2022 Jul;26(14):4113-4123.
3. Kura B, Szantova M, LeBaron TW, et al. Biological Effects of Hydrogen Water on Subjects with NAFLD: A Randomized, Placebo-Controlled Trial. Antioxidants (Basel). 2022 Sep 28;11(10).
4. Sumbalová Z, Kucharská J, Rausová Z, et al. The Effect of Adjuvant Therapy with Molecular Hydrogen on Endogenous Coenzyme Q(10) Levels and Platelet Mitochondrial Bioenergetics in Patients with Non-Alcoholic Fatty Liver Disease. Int J Mol Sci. 2023 Aug 5;24(15).
5. Xia C, Liu W, Zeng D, et al. Effect of hydrogen-rich water on oxidative stress, liver function, and viral load in patients with chronic hepatitis B. Clin Transl Sci. 2013 Oct;6(5):372-5.
6. Kang KM, Kang YN, Choi IB, et al. Effects of drinking hydrogen-rich water on the quality of life of patients treated with radiotherapy for liver tumors. Med Gas Res. 2011 Jun 7;1(1):11.
7. Yang Q, Ji G, Pan R, et al. Protective effect of hydrogen-rich water on liver function of colorectal cancer patients treated with mFOLFOX6 chemotherapy. Mol Clin Oncol. 2017 Nov;7(5):891-896.
